# Supplementary material for: Social Deprivation and Ethnicity Are Associated with More Problematic Sleep in Middle-Aged and Older Adults
Source: Clocks Sleep. 2023 Aug 7;5(3):399–413. doi: 10.3390/clockssleep5030030 (PMC10443366; doi:10.3390/clockssleep5030030)
Supplement: Supplementary file 1 [file clockssleep-05-00030-s001.zip]

Archive with 1 entries (1 files):
- clockssleep-2457205-supplementary.pdf
